# Supplementary material for: Biomarker Signatures in Time-Course Progression of Neuropathic Pain at Spinal Cord Level Based on Bioinformatics and Machine Learning Analysis
Source: Biomolecules. 2025 Aug 29;15(9):1254. doi: 10.3390/biom15091254 (PMC12467963; doi:10.3390/biom15091254)
Supplement: Supplementary file 1 [file biomolecules-15-01254-s001.zip]

Archive with 1 entries (1 files):
- biomolecules-3738182-supplementary.pdf
